# Supplementary material for: Sequential SARS-CoV-2 mRNA Vaccination Induces Anti-Idiotype (Anti-ACE2) Antibodies in K18 Human ACE2 Transgenic Mice
Source: Vaccines (Basel). 2025 Feb 24;13(3):224. doi: 10.3390/vaccines13030224 (PMC11946769; doi:10.3390/vaccines13030224)
Supplement: Supplementary file 1 [file vaccines-13-00224-s001.zip]

Archive with 1 entries (1 files):
- vaccines-3413051-supplementary.pdf
